# Supplementary material for: Functional, Antioxidant, and Anti-Inflammatory Properties of Cricket Protein Concentrate (Gryllus assimilis)
Source: Biology (Basel). 2022 May 20;11(5):776. doi: 10.3390/biology11050776 (PMC9138711; doi:10.3390/biology11050776)
Supplement: Supplementary file 1 [file biology-11-00776-s001.zip]

Archive with 1 entries (1 files):
- biology-1707029-SI.pdf
